# Supplementary material for: Effect of Ultra-Small Platinum Single-Atom Additives on Photocatalytic Activity of the CuOx-Dark TiO2 System in HER
Source: Nanomaterials (Basel). 2025 Sep 6;15(17):1378. doi: 10.3390/nano15171378 (PMC12429992; doi:10.3390/nano15171378)
Supplement: Supplementary file 1 [file nanomaterials-15-01378-s001.zip]

Archive with 1 entries (1 files):
- nanomaterials-3840126-supplementary.pdf
